# Supplementary material for: Comparison of survival and post-operation outcomes for minimally invasive versus open hepatectomy in hepatocellular carcinoma: A systematic review and meta-analysis of case-matched studies
Source: Front Oncol. 2022 Oct 20;12:1021804. doi: 10.3389/fonc.2022.1021804 (PMC9633112; doi:10.3389/fonc.2022.1021804)
Supplement: Supplementary file 1 [file Table_1.xls]

## Sheet: Sheet1
Source		Approach(MIH/OH)	Number of patients（MIH/OH）	Sex(male)（MIH/OH）	Age(range)（MIH/OH）		Tumor size(range)（MIH/OH）		HBV（MIH/OH）		Single/multiple （MIH/OH）		Conversion	Cirrhosis （MIH/OH）		NOS quality score
AntonellaDelvecchio-2020	8	MIH/OH	38/84	29/61	75(70–82)	74.3(70–86)	4.0(3.0–16.0)	7.0(1.5–14.0)	10	16	33(5)	68(16)	NA	23	37	8
AoxiaoHe-2021	9	MIH/OH	26/78	11/33	56.1±10.6	52.0±12.2	7.50±3.51	7.55±3.88	NA	NA	NA	NA	NA	16	45	6
Chen(2017)	49	RH/OH	81/81	61/65	60.6(27-89)	60.0(32-86)	3.2(1.0-9.0)	3.3(0.8-10.5)	NA	NA	NA	NA	NA	37	38	6
CheungTT-2013	10	MIH/OH	32/64	22/50	59.5(39–79)	61(29–82)	2.5(1–10)	3(1–10)	26	49	NA	NA	NA	32	64	7
ChongLAI-2016	11	MIH/OH	28/33	24/28	56.5±12.6	52.8±11.8	3.0±1.1	3.3±1.1	23	29	26(2)	31(2)	NA	18	22	8
DaiHoonHan-2015	12	MIH/OH	99/198	73/151	54.25±11.07	54.70±9.21	2.51±1.14	2.58±1.09	88	172	92(7）	173（25）	8（8.1%）	53	122	9
Doo-HoLee-2019	13	MIH/OH	58/58	34/35	57.0(33-82)	59.0(34-81)	2.35(0.7-14.0)	2.60(1.1-14.5)	53	54	NA	NA	NA	35	39	7
FeiLiu-2019	14	MIH/OH	67/67	59/57	54.28±12.03	53.06±13.42	5.04±2.68	5.17±2.22	54	55	57(10)	58(9)	2(2.9%)	45	41	9
HadrienTranchart-2010	15	MIH/OH	42/42	15/14	63.7±13.1	65.7±7.1	35.8±17.5	36.8±20.9	NA	NA	NA	NA	2(4.7%)	31	34	7
Ho-SeongHan-2015	16	MIH/OH	88/88	72/74	60(26-81)	59.5(20-85)	3(1-12)	3(1.5-15)	NA	NA	67（21）	70（18）	8(9.1%)	55	52	8
JiangX-2016	17	MIH/OH	59/59	42/38	51(36-68)	50(38-70)	3(2-5)	3(1-6)	35	32	NA	NA	NA	NA	NA	6
JonghunJ.Lee-2015	18	MIH/OH	43/86	29/69	62.0(30–86)	63.0(34–84)	5.4(2–16)	4.4(2–14)	19	52	41(2)	81(4)	6(14.0%)	18	33	9
JongManKim-2018	19	MIH/OH	37/37	30/31	58(34–78)	58(34–78)	2.8(0.9–11.5)	2.8(1.1–10)	27	31	NA	NA	1（2.7%）	15	20	8
KeChen-2019	20	MIH/OH	38/38	31/32	56.0±10.3	55.2±11.1	7.3±3.4	7.6±4.2	35	33	32(6)	32(6)	7(18.4%)	34	34	9
KeunSooAhn-2014	21	MIH/OH	51/51	36/40	58.2±10.4	57.1±10.6	2.6±1.5	2.8±1.2	40	37	51（0）	51（0）	5（9.8%）	NA	NA	8
KimH-2013	22	MIH/OH	29/29	22/19	54.62±9.16	53.90±10.08	3.59±2.17	4.28±2.55	24	27	24(5)	28(1)	NA	18	19	8
Kit-ManHo-2021	23	MIH/OH	45/90	37/72	62(57.5-68.0)	62(54.75-71.00)	3.5(2-5)	4(3-5)	42	72	37(8)	70（20）	5(11.1%)	26	58	9
KomatsuS-2016	24	MIH/OH	38/38	33/34	61.7±16.1	61.5±12.2	85.5(20–180)	52.5(23–130)	9	10	22（16）	22（16）	13（34.2%）	NA	NA	8
L.Xiang-2016	25	MIH/OH	128/207	109/171	50.9±11.9	50.5±10.7	6.7±1.5	6.9±1.5	106	172	128(0)	207(0)	12（9.4%）	104	167	9
LanyunLuo-2015	26	MIH/OH	53/53	38/35	49(36-72)	51(38-68)	3(2-5)	3(1-6)	41	38	NA	NA	NA	NA		6
LeeKF-2011	27	MIH/OH	33/50	24/40	59(36–85)	58.5(32–81)	2.5(1.5–9)	2.9(1.2–9)	22	46	31(2)	41(9)	6(18.2%)	28	32	9
Masateru Yamamoto-2019	28	MIH/OH	58/58	39/30	71(34–89)	72(45–88)	17(2–42)	16(8–50)	10	13	NA	NA	NA	NA	NA	6
MeguroM-2015	29	MIH/OH	35/35	23/27	70(64–75)	66(55–72)	2.5(2.0–3.1)	3.0(2.0–3.5)	15	14	28(7)	29(6)	NA	NA	NA	7
MemeoR-2014	30	MIH/OH	45/45	35/37	62(34–75)	60(43–80)	3.2(0.9–11)	3.7(0.1–15)	16	13	NA	NA	NA	45	45	7
Peng Zhu-2022	7	RH/OH	56/56	45/44	52 (28-72)	53 (21-73)	3.3 (1.0-12.5)	4.0 (1.2-14.0)	49	43	52(4)	54(2)	8 (14.3%)	NA	NA	8
Peng Zhu-2022	7	MIH/OH	56/56	47/44	53 (24-72)	54 (21-73)	3.3 (1.1-14.3)	4.0 (1.2-14.0)	48	43	53(3)	54(2)	7 (12.5%)	NA	NA	8
Sam-YoulYoon-2014	31	MIH/OH	58/174	45/130	54.3(49–63)	55.0(49–61)	2.87(0.70–4.9)	3.04(0.20–4.9)	54	165	58（0）	174(0)	0	NA	NA	8
SpositoC-2016	32	MIH/OH	46/46	28/35	66(40–85)	68(49–83)	2.6(1.0–6.5)	2.2(1.0–8.5)	6	10	37(9)	35(11)	NA	46	46	8
StefanoDiSandro-2018	33	MIH/OH	75/75	42/51	68.6(61.3,75.5)	67.1(61.2,75)	2.5(2,3)	2.5(1.8,3.3)	7	11	67(8)	65(10)	NA	75	75	8
Sung-JinKim-2014	34	MIH/OH	70/76	58/58	59.30±9.43	59.30±9.43	2.58±1.44	2.58±1.44	46	54	NA	NA	6(8.57%)	NA	NA	7
TakeshiTakahara-2015	35	MIH/OH	387/387	262/261	66.42±9.84	66.42±9.84	28.8±15.1	28.8±15.0	91	100	NA	NA	18(4.56%)	322	310	8
TanakaS-2015	36	MIH/OH	20/20	17/14	70(66-73)	71(67-75)	2.3(2.0–2.7)	2.3(1.9–2.8)	4	2	18(2)	17(3)	NA	NA	NA	7
TanToCheung-2020	37	MIH/OH	24/96	20/81	63.0(43–76)	62.0(36–85)	4.5(2.5–9.5)	4.8(1–10)	20	88	18(6)	75(21)	NA	24	96	8
TruantS-2011	38	MIH/OH	36/53	31/47	60.6±10.2	63.3±7.6	2.9±1.2	3.1±1.2	3	4	34(2)	44(9)	7(19.4%)	36	53	9
TsutomuIwata-2018	39	MIH/OH	30/30	18/21	70(19-86)	69((28-82)	2.4(0.9-7)	2.4(1.3-4.8)	7	6	29(1)	28(2)	NA	18	16	8
WeiLi-2018	40	MIH/OH	41/307	32/268	53.2±11.1	54.3±12.1	4.0±2.0	5.7±3.0	31	261	35(6)	223(84)	NA	NA	NA	7
WethitDum-2019	41	MIH/OH	41/41	28/35	73(71–79	73(71–75)	4(2.5–5.7)	4.1(2.7–7.0)	16	13	32(9)	36(5)	5(12.2)	19	24	9
WuX-2018	42	MIH/OH	86/86	72/74	53(17–79)	52(21–82)	3.5(0.9-12.5)	3.5(0.8–11.3)	77	79	64(22)	58(28)	8(9.3%)	86	86	9
XavierUntereiner-2018	43	MIH/OH	33/33	26/27	68.3(61.0–73.2)	65.3(64.3–71.5)	3.0(2.3–5.0)	3.0(2.0-4.8)	NA	NA	NA	NA	2（6.1%）	24	21	7
XuHW-2018	44	MIH/OH	32/32	28/28	53.5(26.0–70.0)	52.0(27.0–74.0)	4.0(1.0–10.0)	6.2(1.5–10.0)	18	15	29(3)	29(3)	NA	NA	NA	7
YoonYI-2017	45	MIH/OH	33/33	23/26	56.03±7.02	57.33±6.88	3.31±1.65	2.96±1.5	29	28	NA	NA	NA	33	33	7
Young‑InYoon-2019	46	MIH/OH	217/434	170/337	56.41±9.65	56.94±9.16	2.83±1.28	2.90±1.31	185	372	NA	NA	NA	145	284	7
YufuPeng-2019	47	MIH/OH	33/33	28/29	55.0(35.0–76.0)	56.0(29.0–74.0)	2.9(1.0–3.0)	3.0(1.0–3.0)	26	30	NA	NA	1(3.0%)	27	24	8
Zhi-chengDeng-2018	48	MIH/OH	157/157	62/60	60(31–85)	61(26–85)	2.47(0.8–10)	2.86(1–18)	140	143	138(19)	135(21)	NA	89	92	8
		NA:not available
